# Supplementary material for: Adoption, implementation, and sustainability of early childhood feeding, nutrition and active play interventions in real-world settings: a systematic review
Source: Int J Behav Nutr Phys Act. 2023 Mar 20;20:32. doi: 10.1186/s12966-023-01433-1 (PMC10029282; doi:10.1186/s12966-023-01433-1)
Supplement: Supplementary file 3 — Additional file 3. [file 12966_2023_1433_MOESM3_ESM.xlsx]

## Sheet: MMAT
		SCREENING QUESTIONS		QUALITATIVE STUDIES					QUANTITATIVE NON-RANDOMISED					QUANTITATIVE DESCRIPTIVE STUDIES					MIXED METHODS STUDIES
Reference	Intervention	Are there clear research questions?	Do the collected data allow to address the research questions?	Is the qualitative approach appropriate to answer the research question?	Are the qualitative data collection methods adequate to address the research question?	Are the findings adequately derived from the data?	Is the interpretation of results sufficiently substantiated by data?	Is there coherence between qualitative data sources, collection, analysis and interpretation?	Are the participants representative of the target population?	Are measurements appropriate regarding both the outcome and intervention?	Are there complete outcome data?	Are the confounders accounted for in the design and analysis?	During the study period, is the intervention administered as intended?	Is the sampling strategy relevant to address the research question?	Is the sample representative of the target population?	Are the measurements appropriate?	Is the risk of nonresponse bias low?	Is the statistical analysis appropriate to answer the research question?	Is there an adequate rationale for using a mixed methods design to address the research question?	Are the different components of the study effectively integrated to answer the research question?	Are the outputs of the integration of qualitative and quantitative components adequately interpreted?	Are divergences and inconsistencies between quantitative and qualitative results adequately addressed?	Do the different components of the study adhere to the quality criteria of each tradition of the methods involved?
	MIXED METHODS STUDIES
Moucherard (38)	Alive & Thrive	Yes	Yes	Yes	Yes	Yes	Yes	Yes						Yes	Yes	Yes	Yes	Yes	Yes	Yes	Yes	Yes	Yes
Murtha 39)	Learning, Eating, Active Play and Sleeping (LEAPS)	Yes	Yes	Yes	Yes	Yes	Yes	Yes						Yes	Yes	Yes	Yes	Yes	Yes	Yes	Yes	Yes	Yes
Norton (40)	Confident Body, Confident Child	Yes	Yes	Yes	Yes	Yes	Yes	Yes						Yes	No	Yes	Yes	Yes	Yes	Yes	Yes	Yes	No
Harms (35)	SuperFIT	Yes	Yes	Yes	Yes	Yes	Yes	Yes						Yes	Yes	Yes	Yes	Cant tell	Yes	Yes	Yes	Yes	Cant tell
Gladstone (34)	Care For Child Development	Yes	Yes	Yes	Yes	Yes	Yes	Yes	Yes	Yes	Yes	No	No						Yes	Yes	Yes	Yes	No
Heerman (36)	Healthier Families Program	Yes	Yes	Yes	Yes	Yes	Yes	Yes						Yes	No	Yes	Yes	Yes	Yes	Yes	Yes	Yes	No
Sarma (42)	BRACs home fortification programme	Yes	Yes	Yes	Yes	Yes	Yes	Yes						Yes	Yes	Cant tell	Cant tell	Cant tell	Yes	Cant tell	Cant tell	Cant tell	Cant tell
Luecking (37)	Healthy Me, Healthy We	Yes	Yes	Yes	Yes	Yes	Yes	Yes						Yes	Yes	Yes	Cant tell	Cant tell	Yes	Yes	Yes	Yes	Cant tell
Swindle (43)	We Inspire Smart Eating (WISE)	Yes	Yes	Yes	Yes	Yes	Yes	Yes						Yes	Yes	Yes	Cant tell	Yes	Yes	Yes	Yes	Yes	Cant tell
	QUALITATIVE STUDIES
Eldridge (33)	You Can Do It	Yes	Yes	Yes	Yes	Yes	Yes	Yes
Sako (41)	Grain Bank project	Yes	Yes	Yes	Yes	Yes	Yes	Yes
